# Supplementary material for: An Overview on MADS Box Members in Plants: A Meta-Review
Source: Int J Mol Sci. 2024 Jul 28;25(15):8233. doi: 10.3390/ijms25158233 (PMC11311456; doi:10.3390/ijms25158233)
Supplement: Supplementary file 1 [file ijms-25-08233-s001.zip]

Archive with 19 entries (16 files):
- Supplementary Data/
- Supplementary Data/.DS_Store
- Supplementary Data/Figure S1.png
- Supplementary Data/Figure S2.png
- Supplementary Data/Supplementary Dataset 1- Local database associated literatures.xlsx
- Supplementary Data/Supplementary Dataset 2- Keywords used to screen gene IDs.zip
- Supplementary Data/Supplementary Dataset 3- High resolution images of all figures.zip
- Supplementary Data/Supplementary Dataset 4- all figures associated hits data.xlsx
- Supplementary Data/Table S1_Constraints used in the study.xlsx
- Supplementary Data/Table S2_MADS-box study associations.xlsx
- __MACOSX/
- __MACOSX/Supplementary Data/
- __MACOSX/Supplementary Data/._.DS_Store
- __MACOSX/Supplementary Data/._Figure S1.png
- __MACOSX/Supplementary Data/._Figure S2.png
- __MACOSX/Supplementary Data/._Supplementary Dataset 1- Local database associated literatures.xlsx
- __MACOSX/Supplementary Data/._Supplementary Dataset 4- all figures associated hits data.xlsx
- __MACOSX/Supplementary Data/._Table S1_Constraints used in the study.xlsx
- __MACOSX/Supplementary Data/._Table S2_MADS-box study associations.xlsx
