# Supplementary material for: An Overview on MADS Box Members in Plants: A Meta-Review
Source: Int J Mol Sci. 2024 Jul 28;25(15):8233. doi: 10.3390/ijms25158233 (PMC11311456; doi:10.3390/ijms25158233)
Supplement: Supplementary file 1 [file ijms-25-08233-s001.zip › Supplementary Data/Table S1_Constraints used in the study.xlsx]

## Sheet: Sheet1
Supplementary Table S1. Constraints used to screen literatures for specific gene pools
Major tissues	Sub-tissues	Physiological attributes	hormones	leaf characteristics	ovule parameters	male gamate parameters	seed paramaters	root parameters	fruit parameters	Cellular/tissue-level attributes	shoot parameters	growth parameters	genetic attributes	Regulatory systems/pathways	stresses	necessary mentions	root-to-others	factors-to-flower	hormone-to-ovule
root/roots	tendril	photosynthesis	auxin	leaf size	ovule/female gametophyte	pollen/male gametophyte	seed coat	root hair	fruit set	cell cycle	branch/branching/tiller/tillering	dormant/dormancy	imprinting/imprinted	MAPK	drought/waterlogging	evolutionary findings	root/shoot	nitrate/flower	auxin/ovule
leaf/leaves	trichome	photoperiod	cytokinin	leaf shape	egg cell	sperm cell	seed set	lateral root	fruit ripening	organogenesis/redifferentiation	node/inter-node/internode	germination/sprouting	maternal	miR156/miR172	heat	phytoplasma-effector protein and its interaction to MADS members to affect floral morphology	root/shoot/leaf	stress/flower	nitric oxide/ovule
stem/shoot	stomata	vernalization	gibberellin	leaf senescence	central cell	pollen tube	seed size	quiescent center	fruit size	patterning	axil/axillary	phase change/ phase transition	paternal		light		root/SAM	ABA/flower	cytokinin/ovule
flower/flowers/floral	xylem	clock/circadian clock	abscisic acid/ABA	leaf morphology	synergid cell	anther	seed shape	root cap/root tip	fruit shape	dedifferentiation/callus/callogenesis	height/stature/tall/dwarf/stunt/stunted	mature/adult/reproductive growth/reproductive development	hybrid vigor		disease/pathogen		root/flower	auxin/flower	gibberellin/ovule
fruit/fruits	phloem	senescence	salicylic acid		antipodal cell		embryo	root length	fruit weight/fruit yield	embryogenesis		juvenile/young/vegetative growth/vegetative development			salt/salinity
seed/seeds/grain/kernel	SAM/apical meristem/vegetative bud/shoot meristem/shoot meristems/apical meristem/apical meristems/shoot apex/shoot apexes/shoot apices		jasmonic acid		integument		endosperm	root development/root growth	fruit development/fruit growth	somatic embryogenesis		pollination			osmotic
apical meristem/SAM	lignin		ethylene				nucellus		fruit senescence	regeneration		fertilization			wound
	thorn/thorns						peripheral endosperm		fruit color						ROS/oxidative
							chalazal endosperm		fruit density/fruit number						defense/tolerance/resistance/tolerant/resistant/susceptible/susceptibility
							seed abortion/seed abort								nutrient/nutrients/nitrogen/phosphorus/potassium/sulphur
							nucellar embryo								wind
															lodging
